# Supplementary material for: Gram Stain and Culture of Sputum Samples Detect Only Few Pathogens in Community-Acquired Lower Respiratory Tract Infections: Secondary Analysis of a Randomized Controlled Trial
Source: Diagnostics (Basel). 2023 Feb 8;13(4):628. doi: 10.3390/diagnostics13040628 (PMC9955084; doi:10.3390/diagnostics13040628)
Supplement: Supplementary file 1 [file diagnostics-13-00628-s001.zip]

Archive with 1 entries (1 files):
- diagnostics-2120038-supplementary.pdf
